# Supplementary material for: A novel approach to studying infective endocarditis: Ultrasound-guided wire injury and bacterial challenge in mice
Source: PLoS One. 2025 Apr 7;20(4):e0318955. doi: 10.1371/journal.pone.0318955 (PMC11975138; doi:10.1371/journal.pone.0318955)
Supplement: S1 Data — (XLSX) [file pone.0318955.s003.xlsx]

## Sheet: Cytokines
IL-1a
Control	BC 3d	WI + BC 3d
1.35	71.81	187.85
5.19	47.36	169.11
3.89	28.34	128.52
3.21	33.47	201.94
2.91	65.6	130.53
	88.42	145.11
IL-1b
Control	BC 3d	WI + BC 3d
2.87	97.89	166.88
2.29	159.75	387.78
3.45	132.76	189.7
4.04	157.13	185.15
2.87	134.51	381.78
	97.47	343.43
M-CSF
Control	BC 3d	WI + BC 3d
0.55	5.53	15.88
1.67	3.22	10.4
3.58	2.68	13.18
1.67	5.74	9.34
1.53	3.18	13.31
2.08	6.31	12.38
		10.27
		14.34
IL-10
Control	BC 3d	WI + BC 3d
0.51	2.93	23.23
1.14	14.14	21.57
0.51	8.12	24.89
1.05	22.93	21.57
0.51	12.93	23.23
	9.82	36.14

## Sheet: Endotoxine
Enterotoxin
BC 105 1d	WI + BC 105 1d	BC 105 3d	WI + BC 105 3d
0.94029	0.85171	0.87234	0.72723
1.05053	1.05053	1.06623	0.76623
0.7942	0.84098	0.73341	0.82312
0.81658	0.71713	0.87089	0.85571
0.80033	0.84989	0.87009	0.83787
Alpha Toxine
BC 105 1d	WI + BC 105 1d	BC 105 3d	WI + BC 105 3d
0.86858	1.28153	1.05252	1.078
1.1	0.90865	1.15787	1.25252
0.78402	0.83197	1.16142	1.1998
0.80501	0.84105	1.0962	1.03357
0.79992	0.92866	1.05294	1.13421

## Sheet: Immunofluorescence
CD68
Control 24h 1d	Control 24h 3d	Control 24h 7d	BC 1d	BC 3d	BC 7d	AKS 24h 1d	AKS 24h 3d	AKS 24h 7d	WI + BC 1d	WI + BC 3d	WI + BC 7d
2	6	7	1	8	5	12	27	19	16	26	28
0	6	4	2	5	9	21	16	35	25	20	15
3	5	8	1	6	5	21	13	24	16	16	15
6	6	8	2	6	7	20	18	14	18	19	23
3	5	5	3	10	9	17	21	16	17	33	28
										18
CD45
Control 24h 1d	Control 24h 3d	Control 24h 7d	BC 1d	BC 3d	BC 7d	AKS 24h 1d	AKS 24h 3d	AKS 24h 7d	WI + BC 1d	WI + BC 3d	WI + BC 7d
9	5	10	2	5	7	11	16	28	13	23	25
7	4	9	4	8	7	15	32	19	18	21	23
9	7	7	2	8	6	16	22	27	20	24	28
6	11	5	4	5	8	14	22	30	15	26	23
6	8	8	4	6	7	13	19	13	12	26	26
							23
Ly6G
Control 24h 1d	Control 24h 3d	Control 24h 7d	BC 1d	BC 3d	BC 7d	AKS 24h 1d	AKS 24h 3d	AKS 24h 7d	WI + BC 1d	WI + BC 3d	WI + BC 7d
4	2	4	5	13	17	5	7	3	9	14	20
3	4	5	5	11	12	5	7	5	10	20	16
5	3	5	7	13	15	4	5	7	8	19	16
4	4	5	5	13	13	6	5	7	6	24	18
4	5	9	5	13	14	4	3	3	7	20	21
S.aureus
BC 1d	BC 3d	BC 7d	WI + BC 1d	WI + BC 3d	WI + BC 7d
2.4	3.3	0.6	2.8	12.3	11.8
1.1	1.3	1.2	3.5	10	15.2
1.6	1.5	1.1	4.1	12.6	13.8
2.1	0.7	1.7	6	14.7	10.6
0.8	0.7	0.8	7	13	12.6

## Sheet: Echo
Heart Rate
BC 105	AS + BC 105
453.172	403.09
435.414	489.61
412.939	536.433
374.065	447.011
400.267	347.323
461.538	413.722
565.238	399.667
407.194	445.844
EF
BC 105	AS + BC 105
57.0003	58.9222
57.5472	60.0719
65.4564	62.3832
57.8344	56.5893
55.4387	60.178
56.2081	58.2496
59.3462	58.0896
55.5668	61.6717
EDV
BC 105	AS + BC 105
57.0715	78.29
60.4024	78.5396
65.2261	79.0151
63.6027	68.8683
70.6609	72.8677
61.4629	86.6045
70.9643	85.7971
66.8752	70.3932
ESV
BC 105	AS + BC 105
33.7495	44.5922
34.8223	44.7661
37.3598	52.0642
19.4762	44.8466
34.6437	46.4087
26.2218	31.2305
20.2345	48.0497
32.2482	52.1729
FS
BC 105	AS + BC 105
10.791	15.7706
14.2589	12.5847
14.1309	13.3478
11.7311	10.0578
9.66794	9.52892
10.9749	12.241
17.2668	17.9352
15.6602	17.3231
Peak velocity
BC 105	AS + BC 105
1573.02	2061.34
1693.28	1879.78
1492.05	2063.84
1390.62	1889.6
1835.61	2196.36
1465.86	2584.09
1578.76	2287.15
1511.68	2298.61
Mean pressure gradient
BC 105	AS + BC 105
3.87397	5.45208
3.97304	5.74692
2.57957	6.99188
2.49012	6.1841
4.48819	7.36615
3.69816	6.98072
3.43702	8.89597
3.34566	6.15635
Peak pressure gradient
BC 105	AS + BC 105
9.8976	16.9965
11.4688	14.1343
8.90484	17.0377
7.73525	14.2824
13.4779	19.2959
8.59502	26.7101
9.9699	20.9243
9.14071	21.1343
Aortic valve Cusp diameter
BC 105	AS + BC 105
0.13879	0.813389
0.152942	0.213873
0.116057	0.193146
0.0737705	0.259522
0.134171	0.21339
0.077371	0.189827
0.077371	0.364676
0.0821455	0.273184

## Sheet: Bacterial Concentrations
Bacterial titer blood
BC 104	BC 105	BC 106	WI + BC 104	WI + BC 105	WI + BC 106
0.6	4.7	9.6	0.6	14.8	14
1.3	6.7	12	3.7	9.2	11.4
	5.3	12.3		11.3	14
	5.5	10		12.1	13.1
		11.3		12.8	12.5
		13.9		9.2	9.8
		10.7		10.3	12.4
		12.4		13.7	15.4
				10.9	14.7
				12.2	13.4
				11.4	13.6
				11.3
Valvular Cultures
BC 104	BC 105	BC 106	WI + BC 104	WI + BC 105	WI + BC 106
0	1.2	4	0	3.6	4.7
0	1.3	3.4	0	2.8	5.2
0	1.9	3.6	0	3.2	6.1
0	1.1	3.4	0	3.6	5.7
0	1.9	6	0	3.8	6.4
0	0.9	4.2	0	3.9	4.7
